# Supplementary material for: mTORC1-Inhibition Potentiating Metabolic Block by Tyrosine Kinase Inhibitor Ponatinib in Multiple Myeloma
Source: Cancers (Basel). 2022 Jun 2;14(11):2766. doi: 10.3390/cancers14112766 (PMC9179535; doi:10.3390/cancers14112766)
Supplement: Supplementary file 1 [file cancers-14-02766-s001.zip]

Archive with 1 entries (1 files):
- cancers-1703078-supplementary.pdf
